# Supplementary material for: Generic, network schema agnostic sparse tensor factorization for single-pass clustering of heterogeneous information networks
Source: PLoS One. 2017 Feb 28;12(2):e0172323. doi: 10.1371/journal.pone.0172323 (PMC5330508; doi:10.1371/journal.pone.0172323)
Supplement: S1 File — It uses Zipf’s law to generate the synthetic datasets for Experiment A and Experiment B. (M) [file pone.0172323.s001.m]

% generate the synthetic dataset
clear;
clc;
expn = [0.95,1.01,0.99,1.05,0.9,1.1,0.95,1.05];% expn is the parameter for Zipf's law
% %% parameters set
% %% Syn_a1
% % Syn_a1_0.005
% N = [10,5,5,10];T = 4;K = 2;D=0.005;O=1;
% [ Tensor_size,Tensor_subs,Tensor_vals,J,T,K,U_groundtruth,D,O ] = parameters_input( N,T,K,D,O );
%Syn_a1_0.01
% N = [10,5,5,10];T = 4;K = 2;D=0.01;O=1;
% [ Tensor_size,Tensor_subs,Tensor_vals,J,T,K,U_groundtruth,D,O ] = parameters_input( N,T,K,D,O );
% Syn_a1_0.05
% N = [10,5,5,10];T = 4;K = 2;D=0.05;O=1;
% [ Tensor_size,Tensor_subs,Tensor_vals,J,T,K,U_groundtruth,D,O ] = parameters_input( N,T,K,D,O );
% %Syn_a1_0.1
% N = [10,5,5,10];T = 4;K = 2;D=0.1;O=1;
% [ Tensor_size,Tensor_subs,Tensor_vals,J,T,K,U_groundtruth,D,O ] = parameters_input( N,T,K,D,O );
% 
% %% Syn_a2
%Syn_a2_0.005
% N = [50,10,10,50];T = 4;K = 2;D=0.005;O=1;
% [ Tensor_size,Tensor_subs,Tensor_vals,J,T,K,U_groundtruth,D,O ] = parameters_input( N,T,K,D,O );
%Syn_a2_0.01
% N = [50,10,10,50];T = 4;K = 2;D=0.01;O=1;
% [ Tensor_size,Tensor_subs,Tensor_vals,J,T,K,U_groundtruth,D,O ] = parameters_input( N,T,K,D,O );
% %Syn_a2_0.05
% N = [50,10,10,50];T = 4;K = 2;D=0.05;O=1;
% [ Tensor_size,Tensor_subs,Tensor_vals,J,T,K,U_groundtruth,D,O ] = parameters_input( N,T,K,D,O );
% %Syn_a2_0.1
% N = [50,10,10,50];T = 4;K = 2;D=0.1;O=1;
% [ Tensor_size,Tensor_subs,Tensor_vals,J,T,K,U_groundtruth,D,O ] = parameters_input( N,T,K,D,O );
% 
% %% Syn_a3
% %Syn_a3_0.005
% N = [50,10,50,100];T = 4;K = 2;D=0.005;O=1;
% [ Tensor_size,Tensor_subs,Tensor_vals,J,T,K,U_groundtruth,D,O ] = parameters_input( N,T,K,D,O );
% %Syn_a3_0.01
% N = [50,10,50,100];T = 4;K = 2;D=0.01;O=1;
% [ Tensor_size,Tensor_subs,Tensor_vals,J,T,K,U_groundtruth,D,O ] = parameters_input( N,T,K,D,O );
% %Syn_a3_0.05
% N = [50,10,50,100];T = 4;K = 2;D=0.05;O=1;
% [ Tensor_size,Tensor_subs,Tensor_vals,J,T,K,U_groundtruth,D,O ] = parameters_input( N,T,K,D,O );
% %Syn_a3_0.1
% N = [50,10,50,100];T = 4;K = 2;D=0.1;O=1;
% [ Tensor_size,Tensor_subs,Tensor_vals,J,T,K,U_groundtruth,D,O ] = parameters_input( N,T,K,D,O );
% 
% %% Syn_a4
% %Syn_a4_0.005
% N = [100,50,50,100];T = 4;K = 2;D=0.005;O=1;
% [ Tensor_size,Tensor_subs,Tensor_vals,J,T,K,U_groundtruth,D,O ] = parameters_input( N,T,K,D,O );
% %Syn_a4_0.01
% N = [100,50,50,100];T = 4;K = 2;D=0.01;O=1;
% [ Tensor_size,Tensor_subs,Tensor_vals,J,T,K,U_groundtruth,D,O ] = parameters_input( N,T,K,D,O );
% %Syn_a4_0.05
% N = [100,50,50,100];T = 4;K = 2;D=0.05;O=1;
% [ Tensor_size,Tensor_subs,Tensor_vals,J,T,K,U_groundtruth,D,O ] = parameters_input( N,T,K,D,O );
% %Syn_a4_0.1
% N = [100,50,50,100];T = 4;K = 2;D=0.1;O=1;
% [ Tensor_size,Tensor_subs,Tensor_vals,J,T,K,U_groundtruth,D,O ] = parameters_input( N,T,K,D,O );


% %% Syn_b1
% % Syn_b1_T2O1
% N = [5000,1000];T = 2;K = 2;D=0.005;O=1;
% [ Tensor_size,Tensor_subs,Tensor_vals,J,T,K,U_groundtruth,D,O ] = parameters_input( N,T,K,D,O );
% %% Syn_b1
% % Syn_b1_T2O0
% N = [5000,1000];T = 2;K = 2;D=0.005;O=0;
% [ Tensor_size,Tensor_subs,Tensor_vals,J,T,K,U_groundtruth,D,O ] = parameters_input( N,T,K,D,O );

% %% Syn_b2
% % Syn_b2_T4O1
% N = [50,10,100,100];T = 4;K = 2;D=0.005;O=1;
% [ Tensor_size,Tensor_subs,Tensor_vals,J,T,K,U_groundtruth,D,O ] = parameters_input( N,T,K,D,O );
% % Syn_b2_T4O0
% N = [50,10,100,100];T = 4;K = 2;D=0.005;O=0;
% [ Tensor_size,Tensor_subs,Tensor_vals,J,T,K,U_groundtruth,D,O ] = parameters_input( N,T,K,D,O );

% %% Syn_b3
% % Syn_b3_T6O1
% N = [50,10,10,10,10,10];T = 6;K = 2;D=0.005;O=1;
% [ Tensor_size,Tensor_subs,Tensor_vals,J,T,K,U_groundtruth,D,O ] = parameters_input( N,T,K,D,O );
% % Syn_b3_T6O0
% N = [50,10,10,10,10,10];T = 6;K = 2;D=0.005;O=0;
% [ Tensor_size,Tensor_subs,Tensor_vals,J,T,K,U_groundtruth,D,O ] = parameters_input( N,T,K,D,O );

% %% Syn_b4
% % Syn_b4_T8O1
% N = [5,4,5,5,10,10,10,10];T = 8;K = 2;D=0.005;O=1;
% [ Tensor_size,Tensor_subs,Tensor_vals,J,T,K,U_groundtruth,D,O ] = parameters_input( N,T,K,D,O );
% % Syn_b4_T8O0
% N = [5,4,5,5,10,10,10,10];T = 8;K = 2;D=0.005;O=0;
% [ Tensor_size,Tensor_subs,Tensor_vals,J,T,K,U_groundtruth,D,O ] = parameters_input( N,T,K,D,O );


%%  generate data
for t= 1:T
    for i=1:Tensor_size(t)
        tem = Tensor_size(t)/2;
        if i<=tem
            U_groundtruth{1,t}(i,:)=[1,0];
        else
            U_groundtruth{1,t}(i,:)=[0,1];
        end
    end
    % overlap
    if O == 1
        Tensor_subs(1:ceil(0.4*J),t)=zipf_rand(floor(Tensor_size(t)/2),expn(t),ceil(0.4*J));
        Tensor_subs(ceil(0.4*J)+1:ceil(0.8*J),t)=zipf_rand(floor(Tensor_size(t)/2),expn(t),floor(0.4*J))+ceil(Tensor_size(t)/2);
        Tensor_subs(ceil(0.8*J)+1:J,t)=zipf_rand(Tensor_size(t),expn(t),floor(0.2*J));
    else
    % no overlap
        Tensor_subs(1:ceil(0.5*J),t)=zipf_rand(floor(Tensor_size(t)/2),expn(t),ceil(0.5*J));
        Tensor_subs(ceil(0.5*J)+1:J,t)=zipf_rand(floor(Tensor_size(t)/2),expn(t),floor(0.5*J))+ceil(Tensor_size(t)/2);
    end
end

%% save data
save('synthetic_data.mat','T','K','Tensor_size','Tensor_subs','Tensor_vals','U_groundtruth');

function x = zipf_rand(N, expn, M)
	% Generate random numbers based on Zipf distribution
	% Reference: https://en.wikipedia.org/wiki/Zipf's_law
	%
	% N         Number of Elements
	% expn      Exponent
	% M         Number of sample to be generated
	if nargin == 2
		M = 1;
	end
	ranks = 1:1:N;
	pmf = (ranks.^(-expn))/sum(ranks.^(-expn));
	samples = rand(1,M);
	p = cumsum(pmf(:));
	[~,x] = histc(samples,[0;p/p(end)]);
end
    
 function [ Tensor_size,Tensor_subs,Tensor_vals,J,T,K,U_groundtruth,D,O ] = parameters_input( N,T,K,D,O )
	% the parameters for generate synthetic datasets
	% N is the size
	% T is the number of types
	% K is the clusters number
	% D is the desity
	% J is the number of nonzero elements in tensor
	% O is the overlapping or not, 1 or 0

	 Tensor_size = N;
	 J = 1;
	 U_groundtruth = {};
	 for i=1:T
		 ui = zeros(Tensor_size(i),K);
		 U_groundtruth{1,i} = ui;
		 J = J*N(i);
		 clear ui;
	 end
	 
	 J = ceil(J*D);
	 Tensor_subs = zeros(J,T);
	 Tensor_vals = ones(J,1);
	 
end

 
        
